# Supplementary material for: The UAS thioredoxin-like domain of UBXN7 regulates E3 ubiquitin ligase activity of RNF111/Arkadia
Source: BMC Biol. 2023 Apr 7;21:73. doi: 10.1186/s12915-023-01576-4 (PMC10080908; doi:10.1186/s12915-023-01576-4)
Supplement: Supplementary file 3 — Additional file 3: Table S1. Data Values. Values for the ITC, western-blot quantification, QRT-PCR and luciferase assays presented in this study. [file 12915_2023_1576_MOESM3_ESM.xlsx]

## Sheet: Feuil1
	Table S1: Data Values
	Fig 2.e. ITC experiments values
		UBXN7-WT		UBXN7-UAS		UBXN7-DUAS
		N	KD (µM)	N	KD (µM)	N	KD (µM)
	Assay 1	-	-	1.08	0.769	-	-
	Assay 2	0.928	2.49	1.19	0.901	ND	ND
	Assay 3	1.11	2.26	1.05	0.869	ND	ND
	mean	1.02	2.37	1.1	0.846	ND	ND
	Fig 3.a. WB quantification: RNF111/GAPDH intensity normalized to -MG132
		U2OS		U2OS-RNF111-RING-KO#1		U2OS-RNF111-RING-KO#2
		-MG132	+MG132	-MG132	+MG132	-MG132	+MG132
	Assay 1	1	2.59107	1	1.05451	1	0.832032
	Assay 2	1	2.61741	1	0.931063	1	1.14359
	Assay 3	1	2.92475	1	0.894401	1	0.799426
	mean	1	2.711	1	0.96	1	0.925
	Std. Error of Mean	0	0.1071	0	0.04843	0	0.1097
	Fig 3.b. WB quantification: RNF111/GAPDH intensity normalized to empty vector
		U2OS				U2OS-RNF111-RING-KO#1				U2OS-RNF111-RING-KO#2
		HA-CTL	HA-UBXN7-WT	HA-UBXN7-ΔUAS	HA-UBXN7-UAS	HA-CTL	HA-UBXN7-WT	HA-UBXN7-ΔUAS	HA-UBXN7-UAS	HA-CTL	HA-UBXN7-WT	HA-UBXN7-ΔUAS	HA-UBXN7-UAS
	Assay 1	1	1.78883	1.1745	1.85236	1	1.01601	1.127	0.967121	1	1.24234	1.09493	0.782156
	Assay 2	1	2.60833	1.54318	3.63278	1	0.72917	0.873801	0.891467	1	0.783297	0.865998	0.534768
	Assay 3	1	2.61949	1.15652	2.14379
	mean	1	2.339	1.291	2.543	1	0.8726	1	0.9293	1	1.013	0.9805	0.6585
	Std. Error of Mean	0	0.275	0.126	0.5514	0	0.1434	0.1266	0.03783	0	0.2295	0.1145	0.1237
	Fig 3.c. WB quantification: RNF111/GAPDH intensity normalized to CTL
		Si-CTL	Si-UBXN7#1	Si-UBXN7#2
	Assay 1	1	0.649659	0.463039
	Assay 2	1	0.584591	0.522595
	Assay 3	1	0.393773	0.595269
	mean	1	0.5427	0.527
	Std. Error of Mean	0	0.07678	0.03823
	Fig 3.d. WB quantification: RNF111/GAPDH intensity normalized to U2OS
		-MG132			+MG132
		U2OS	U2OS-UBXN7-KO#1	U2OS-UBXN7-KO#2	U2OS	U2OS-UBXN7-KO#1	U2OS-UBXN7-KO#2
	Assay 1	1	0.676679	0.692949	1	1.29818	0.958074
	Assay 2	1	0.683805	0.679095	1	1.01099	1.09739
	Assay 3	1	0.890075	0.861157	1	1.12433	1.06905
	mean	1	0.7502	0.7444	1	1.144	1.042
	Std. Error of Mean	0	0.06997	0.05852	0	0.08352	0.04251
	Fig 3.e. WB quantification: RNF111/GAPDH intensity normalized to empty vector
		-MG132				+MG132
		HA-CTL	HA-UBXN7-WT	HA-UBXN7-ΔUAS	HA-UBXN7-UAS	HA-CTL	HA-UBXN7-WT	HA-UBXN7-ΔUAS	HA-UBXN7-UAS
	Assay 1	1	4.06022	2.01512	3.78146	1	1.13099	1.04129	0.84643
	Assay 2	1	2.61949	1.15652	2.14379	1	1.54283	1.34354	0.921056
	Assay 3	1	4.17067	2.0162	4.70242	1	1.08479	0.855558	0.898709
	mean	1	3.617	1.729	3.543	1	1.253	1.08	0.8887
	Std. Error of Mean	0	0.4997	0.2864	0.7482	0	0.1456	0.1422	0.02211
	Fig S5. qRT-PCR : RNF111 normalized to GAPDH (left panel)
		U2OS	Clone1	Clone2
	Assay 1	1	1.46409	1.34723
	Assay 2	1	1.02101	1.18099
	Assay 3	1	0.90125	0.90125
	mean	1	1.129	1.143
	Std. Error of Mean	0	0.1712	0.1301
	Fig S5. qRT-PCR : RNF111 normalized to GAPDH (right panel)
		HA-CTL	HA-UBXN7-WT	HA-UBXN7-ΔUAS	HA-UBXN7-UAS
	Assay 1	1	0.929805	0.946058	0.929805
	Assay 2	1	0.829319	0.946058	0.946058
	Assay 3	1	1.18921	1.09429	0.737135
	mean	1	0.9828	0.9955	0.871
	Std. Error of Mean	0	0.1072	0.04941	0.0671
	Fig 6.a. WB quantification : SKIL/PARP intensity normalized to U2OS
		-TGFBeta			+TGFBeta
		U2OS	U2OS-UBXN7-KO#1	U2OS-UBXN7-KO#2	U2OS	U2OS-UBXN7-KO#1	U2OS-UBXN7-KO#2
	Assay 1	1	1.06389	1.20546	1	1.54524	1.52292
	Assay 2	1	1.0978	0.907463	1	1.88337	2.22311
	Assay 3	1	0.909782	0.955231	1	1.9688	1.53462
	mean	1	1.024	1.023	1	1.799	1.76
	Std. Error of Mean	0	0.05785	0.09241	0	0.1293	0.2315
	Fig 6.b. Luciferase assay : luciferase activities normalized to renilla
		-TGFBeta			+TGFBeta
		U2OS	U2OS-UBXN7-KO#1	U2OS-UBXN7-KO#2	U2OS	U2OS-UBXN7-KO#1	U2OS-UBXN7-KO#2
	Assay 1	0.501731	0.348552	0.377923	92.3067	31.821	41.7753
	Assay 2	1.25921	0.663157	0.847853	105.945	48.1226	68.3555
	Assay 3	0.93684	0.58168	0.864241	149.262	47.5417	107.408
	mean	0.8993	0.5311	0.6967	115.8	42.5	72.51
	Std. Error of Mean	0.2195	0.09427	0.1594	17.17	5.34	19.06
	Fig 6.c. WB quantification : SKIL/PARP intensity normalized to empty vector
		-TGFBeta				+TGFBeta
		HA-CTL	HA-UBXN7-WT	HA-UBXN7-ΔUAS	HA-UBXN7-UAS	HA-CTL	HA-UBXN7-WT	HA-UBXN7-ΔUAS	HA-UBXN7-UAS
	Assay 1	1	1.3128	0.637126	0.728277	1	2.1582	0.695983	2.48992
	Assay 2	1	0.812326	1.47487	1.03046	1	1.6	0.753643	1.42602
	Assay 3	1	0.93882	0.881701	0.943568	1	1.8965	0.955346	1.59782
	mean	1	1.021	0.9979	0.9008	1	1.885	0.8017	1.838
	Std. Error of Mean	0	0.1502	0.2487	0.08982	0	0.1612	0.07863	0.3298
	Fig 6.d. Luciferase assay :luciferase activities normalized to renilla
		-TGFBeta				+TGFBeta
		HA-CTL	HA-UBXN7-WT	HA-UBXN7-ΔUAS	HA-UBXN7-UAS	HA-CTL	HA-UBXN7-WT	HA-UBXN7-ΔUAS	HA-UBXN7-UAS
	Assay 1	0.550556	0.306208	0.352756	0.355618	15.9852	7.18942	13.7866	5.71074
	Assay 2	0.257725	0.180819	0.18571	0.311534	13.0346	6.24678	10.6584	4.80933
	Assay 3	0.105182	0.0827277	0.106924	0.0867561	5.0494	2.1357	5.35891	2.45793
	mean	0.3045	0.1899	0.2151	0.2513	11.36	5.191	9.935	4.326
	Std. Error of Mean	0.1307	0.06467	0.07247	0.08325	3.267	1.552	2.46	0.9696
