# Supplementary material for: The UAS thioredoxin-like domain of UBXN7 regulates E3 ubiquitin ligase activity of RNF111/Arkadia
Source: BMC Biol. 2023 Apr 7;21:73. doi: 10.1186/s12915-023-01576-4 (PMC10080908; doi:10.1186/s12915-023-01576-4)
Supplement: Supplementary file 9 — Additional file 9: Table S2. GST-UAS interactome hit list. List of the proteins significantly enriched (fold change ≥2, p-value ≤0.05, n=5) in GFP-UBXN7-UAS compared to GFP interactomes. [file 12915_2023_1576_MOESM9_ESM.xls]

## Sheet: Results
Table S2 : GFP-UAS interactome hit list
92/5121 proteins	Gene & Synonyms	GFP-UAS/GFP								Total peptides in set	MW (kDa)	Description	Species
		Ratio	Log2(Ratio)	Adj. p-value	CV %	Dist. pept. used	Pept. used	Pep. filter	Distrib. dist. pep. in replic.
O94888	UBXN7,KIAA0794,UBXD7	200.507	7.64751	7.57174e-140	2.04157	22	338	19	21, 20, 19, 19, 22/8, 20, 21, 21, 18	389	54.9	UBX domain-containing protein 7	Homo sapiens
Q96S94	CCNL2,SB138	13.425	3.74685	1.72471e-19	6.16164	7	54	6	6, 7, 7, 7, 6/4, 3, 5, 2, 2	58	58.1	Cyclin-L2	Homo sapiens
Q9NS56	TOPORS,LUN,TP53BPL	12.0752	3.59398	2.22921e-21	6.74842	11	77	8	8, 11, 8, 11, 8/6, 5, 5, 4, 6	92	119.2	E3 ubiquitin-protein ligase Topors	Homo sapiens
Q9UHR5	SAP30BP,HCNGP,HTRG,HTRP	8.22826	3.04059	2.01214e-68	2.57791	14	139	10	13, 13, 12, 10, 11/10, 13, 11, 11, 11	150	33.9	SAP30-binding protein	Homo sapiens
Q9UK58	CCNL1,BM-001,UNQ530/PRO1073	7.62772	2.93125	5.14605e-16	7.00416	5	44	5	5, 5, 5, 5, 5/3, 3, 5, 3, 5	48	59.6	Cyclin-L1	Homo sapiens
Q6ZNA4	RNF111	6.81923	2.76961	1.61009e-23	7.56095	17	130	14	15, 17, 17, 14, 17/7, 5, 11, 9, 10	153	108.9	E3 ubiquitin-protein ligase Arkadia	Homo sapiens
Q6PIJ6	FBXO38,SP329	6.65024	2.73341	2.45257e-13	7.01063	4	32	3	4, 4, 3, 3, 4/2, 4, 2, 3, 3	35	133.9	F-box only protein 38	Homo sapiens
Q96JK2	DCAF5,BCRG2,KIAA1824,WDR22	5.0132	2.32573	2.83123e-23	6.80717	12	92	9	10, 9, 11, 12, 12/9, 7, 7, 8, 7	99	104	DDB1- and CUL4-associated factor 5	Homo sapiens
Q8WUF8	FAM172A,C5orf21	4.55686	2.18804	1.91105e-18	7.24321	7	63	7	7, 7, 7, 7, 7/3, 4, 6, 4, 5	67	48	Cotranscriptional regulator FAM172A	Homo sapiens
Q13617	CUL2	4.11962	2.04251	1.67381e-68	2.95182	16	163	15	16, 16, 15, 16, 16/12, 13, 14, 14, 10	177	87	Cullin-2	Homo sapiens
Q8TEL6	TRPC4AP,C20orf188,TRRP4AP	3.7149	1.89332	2.31708e-15	9.94247	11	100	9	9, 9, 10, 10, 10/3, 8, 8, 8, 9	121	90.9	Short transient receptor potential channel 4-associated protein	Homo sapiens
Q9HAS0	C17orf75	3.51181	1.81221	3.01072e-21	5.0661	5	46	5	5, 5, 5, 5, 5/4, 5, 5, 3, 4	54	44.6	Protein Njmu-R1	Homo sapiens
O75448	MED24,ARC100,CRSP4,DRIP100,KIAA0130,THRAP4,TRAP100	3.3243	1.73305	1.08126e-10	8.59572	3	28	3	3, 3, 3, 3, 3/3, 3, 2, 2, 3	30	110.3	Mediator of RNA polymerase II transcription subunit 24	Homo sapiens
Q8TDZ2	MICAL1,MICAL,NICAL	3.27049	1.70951	3.89157e-18	6.52409	6	50	4	4, 5, 5, 5, 6/4, 4, 6, 6, 5	51	117.9	[F-actin]-monooxygenase MICAL1	Homo sapiens
Q8IV08	PLD3	3.12885	1.64563	4.66169e-24	5.80589	8	71	7	7, 7, 7, 8, 8/6, 5, 5, 5, 7	86	54.7	5'-3' exonuclease PLD3	Homo sapiens
Q99460	PSMD1	3.01347	1.59143	9.94285e-85	3.14897	26	266	20	23, 25, 20, 21, 24/22, 21, 19, 17, 25	302	105.8	26S proteasome non-ATPase regulatory subunit 1	Homo sapiens
P21127	CDK11B,CDC2L1,CDK11,PITSLREA,PK58	2.9259	1.54888	6.73198e-07	15.8988	5	46	4	5, 5, 4, 4, 5/2, 4, 2, 3, 3	61	92.6	Cyclin-dependent kinase 11B	Homo sapiens
O43813	LANCL1,GPR69A	2.80612	1.48858	2.18675e-11	10.3033	5	46	4	4, 4, 4, 4, 5/5, 5, 5, 5, 5	50	45.3	Glutathione S-transferase LANCL1	Homo sapiens
Q9Y2X0	MED16,DRIP92,THRAP5	2.79573	1.48322	1.31397e-22	6.21534	9	71	6	6, 8, 9, 7, 8/6, 6, 8, 5, 8	82	96.8	Mediator of RNA polymerase II transcription subunit 16	Homo sapiens
Q5T9A4	ATAD3B,KIAA1273,TOB3	2.77394	1.47193	7.8836e-25	7.62924	16	155	13	13, 13, 13, 16, 15/11, 15, 14, 14, 13	173	72.6	ATPase family AAA domain-containing protein 3B	Homo sapiens
Q99873	PRMT1,HMT2,HRMT1L2,IR1B4	2.76604	1.46782	7.22905e-93	3.00284	23	290	19	22, 22, 23, 19, 19/20, 20, 20, 21, 20	337	42.5	Protein arginine N-methyltransferase 1	Homo sapiens
Q9NX55	HYPK,C15orf63,HSPC136	2.74833	1.45856	3.42801e-07	16.8718	5	81	3	4, 5, 5, 3, 4/5, 5, 5, 5, 5	89	14.7	Huntingtin-interacting protein K	Homo sapiens
P55036	PSMD4,MCB1	2.72816	1.44793	2.95288e-41	4.48639	12	125	11	11, 11, 11, 11, 12/11, 12, 10, 11, 10	137	40.7	26S proteasome non-ATPase regulatory subunit 4	Homo sapiens
Q93009	USP7,HAUSP	2.69108	1.42818	1.27057e-44	5.924	37	362	16	16, 33, 34, 35, 37/30, 31, 33, 32, 27	434	128.3	Ubiquitin carboxyl-terminal hydrolase 7	Homo sapiens
Q658Y4	FAM91A1	2.6834	1.42406	6.98004e-38	5.0498	15	134	13	14, 14, 14, 13, 15/10, 11, 10, 12, 14	147	93.9	Protein FAM91A1	Homo sapiens
Q92624	APPBP2,KIAA0228,PAT1	2.67285	1.41838	6.37219e-06	19.2282	9	74	8	9, 8, 9, 9, 9/6, 5, 7, 5, 7	77	66.9	Amyloid protein-binding protein 2	Homo sapiens
Q9UBS0	RPS6KB2,STK14B	2.58459	1.36993	1.84068e-05	17.9867	4	32	3	4, 3, 3, 3, 4/2, 3, 3, 3, 4	37	53.5	Ribosomal protein S6 kinase beta-2	Homo sapiens
Q9NSP4	CENPM,C22orf18,ICEN39,PANE1	2.56663	1.35988	4.69979e-13	10.5139	6	72	5	5, 5, 6, 6, 6/5, 6, 6, 6, 4	76	19.7	Centromere protein M	Homo sapiens
P54619	PRKAG1	2.5566	1.35423	8.0176e-14	9.43669	7	60	6	6, 6, 6, 7, 6/6, 7, 6, 4, 6	65	37.6	5'-AMP-activated protein kinase subunit gamma-1	Homo sapiens
P35914	HMGCL	2.55558	1.35365	1.31586e-23	6.13619	8	74	5	5, 8, 8, 7, 8/8, 8, 6, 8, 8	79	34.4	Hydroxymethylglutaryl-CoA lyase, mitochondrial	Homo sapiens
P21266	GSTM3,GST5	2.54767	1.34918	2.13923e-12	10.5855	6	63	5	5, 6, 6, 5, 5/5, 6, 5, 6, 6	69	26.6	Glutathione S-transferase Mu 3	Homo sapiens
Q8N594	MPND	2.52277	1.33501	1.09994e-18	7.27106	7	64	6	6, 6, 7, 7, 7/6, 7, 5, 6, 7	68	50.7	MPN domain-containing protein	Homo sapiens
O00429	DNM1L,DLP1,DRP1	2.51076	1.32812	2.01786e-17	6.2088	5	43	3	4, 4, 5, 4, 3/4, 5, 5, 4, 5	49	81.9	Dynamin-1-like protein	Homo sapiens
Q9UNM6	PSMD13	2.49352	1.31818	7.55041e-27	6.21304	10	100	8	10, 10, 10, 8, 10/7, 10, 9, 9, 8	116	42.9	26S proteasome non-ATPase regulatory subunit 13	Homo sapiens
P46459	NSF	2.47492	1.30738	1.06106e-57	4.37213	25	243	20	23, 20, 23, 22, 24/16, 17, 24, 21, 22	277	82.6	Vesicle-fusing ATPase	Homo sapiens
P82663	MRPS25,RPMS25	2.47187	1.3056	1.77027e-10	9.60615	5	34	4	5, 4, 4, 4, 4/5, 2, 1, 2, 3	43	20.1	28S ribosomal protein S25, mitochondrial	Homo sapiens
P08754	GNAI3	2.44562	1.2902	3.50937e-13	9.35963	5	52	4	5, 4, 5, 4, 4/5, 4, 4, 4, 3	56	40.5	Guanine nucleotide-binding protein G(i) subunit alpha-3	Homo sapiens
P62333	PSMC6,SUG2	2.41446	1.2717	1.17226e-93	3.26883	34	352	28	28, 33, 29, 32, 32/29, 31, 29, 30, 30	397	44.2	26S proteasome regulatory subunit 10B	Homo sapiens
P41229	KDM5C,DXS1272E,JARID1C,SMCX,XE169	2.38261	1.25254	2.68086e-12	8.75282	4	38	4	4, 4, 4, 4, 4/3, 4, 4, 3, 4	39	175.7	Lysine-specific demethylase 5C	Homo sapiens
P48556	PSMD8	2.37937	1.25058	4.83571e-17	8.60207	8	79	7	8, 7, 7, 8, 8/7, 5, 6, 8, 7	86	39.6	26S proteasome non-ATPase regulatory subunit 8	Homo sapiens
Q92973	TNPO1,KPNB2,MIP1,TRN	2.36452	1.24155	1.38434e-19	6.6679	6	59	6	6, 6, 6, 6, 6/5, 6, 6, 6, 6	60	102.4	Transportin-1	Homo sapiens
O00487	PSMD14,POH1	2.35759	1.23731	8.38795e-29	6.67304	14	147	13	13, 13, 14, 13, 14/11, 13, 11, 11, 13	164	34.6	26S proteasome non-ATPase regulatory subunit 14	Homo sapiens
P51784	USP11,UHX1	2.35364	1.23489	8.2981e-26	7.82963	22	202	18	18, 20, 21, 19, 19/18, 17, 19, 19, 19	228	109.8	Ubiquitin carboxyl-terminal hydrolase 11	Homo sapiens
Q9BRF8	CPPED1,CSTP1	2.3498	1.23254	6.97622e-10	12.6057	7	60	6	7, 6, 7, 6, 7/4, 6, 4, 6, 7	67	35.5	Serine/threonine-protein phosphatase CPPED1	Homo sapiens
P55060	CSE1L,CAS,XPO2	2.33335	1.2224	3.55138e-43	5.35085	19	210	16	16, 18, 18, 16, 19/19, 17, 17, 18, 17	228	110.4	Exportin-2	Homo sapiens
O75340	PDCD6,ALG2	2.28641	1.19308	4.21495e-51	4.61101	14	209	10	13, 14, 14, 10, 14/12, 13, 14, 14, 12	240	21.9	Programmed cell death protein 6	Homo sapiens
Q9BY41	HDAC8,HDACL1,CDA07	2.28461	1.19195	3.86656e-25	6.31893	8	90	6	7, 6, 8, 8, 8/6, 8, 8, 7, 8	100	41.8	Histone deacetylase 8	Homo sapiens
Q86Y56	HEATR2	2.27756	1.18749	9.69825e-16	9.96979	11	108	10	11, 11, 11, 10, 11/10, 10, 9, 9, 9	119	93.5	Dynein assembly factor 5, axonemal	Homo sapiens
Q8N1N4	KRT78,K5B,KB40	2.27114	1.18342	1.32204e-08	15.2009	11	100	9	9, 10, 10, 11, 11/8, 11, 10, 9, 7	102	56.9	Keratin, type II cytoskeletal 78	Homo sapiens
Q709F0	ACAD11	2.25302	1.17186	1.88225e-16	8.56408	8	71	6	6, 8, 7, 6, 8/6, 8, 7, 7, 8	79	87.3	Acyl-CoA dehydrogenase family member 11	Homo sapiens
P57081	WDR4	2.23436	1.15986	3.01034e-15	8.54075	6	58	5	6, 5, 6, 6, 6/5, 6, 6, 6, 6	60	45.5	tRNA (guanine-N(7)-)-methyltransferase non-catalytic subunit WDR4	Homo sapiens
O14772	FPGT,GFPP	2.22212	1.15193	1.13802e-16	8.25393	7	66	6	7, 6, 7, 7, 7/6, 7, 7, 6, 6	70	68	Fucose-1-phosphate guanylyltransferase	Homo sapiens
Q14997	PSME4,KIAA0077	2.20541	1.14105	2.91285e-09	12.2611	5	44	3	3, 5, 5, 5, 5/5, 4, 5, 4, 3	49	211.3	Proteasome activator complex subunit 4	Homo sapiens
Q9BTT6	LRRC1,LANO	2.19878	1.1367	1.19252e-13	10.6385	9	88	6	8, 6, 8, 8, 9/7, 8, 8, 9, 8	92	59.2	Leucine-rich repeat-containing protein 1	Homo sapiens
O95352	ATG7,APG7L	2.18016	1.12443	1.56676e-24	7.54382	17	144	12	12, 15, 13, 14, 14/12, 14, 14, 15, 14	170	78	Ubiquitin-like modifier-activating enzyme ATG7	Homo sapiens
Q9UGP8	SEC63,SEC63L	2.179	1.12367	4.54329e-13	10.4596	8	72	6	6, 7, 7, 6, 7/4, 7, 8, 5, 7	80	88	Translocation protein SEC63 homolog	Homo sapiens
Q9UJX4	ANAPC5,APC5	2.17367	1.12013	2.55554e-07	14.1525	5	36	3	3, 4, 4, 5, 5/4, 3, 3, 1, 4	43	85.1	Anaphase-promoting complex subunit 5	Homo sapiens
P11802	CDK4	2.16887	1.11695	4.99977e-54	4.29087	16	200	13	13, 16, 15, 13, 13/16, 13, 13, 12, 14	229	33.7	Cyclin-dependent kinase 4	Homo sapiens
P53384	NUBP1,NBP,NBP1	2.16093	1.11165	3.56595e-18	6.10562	5	45	4	4, 5, 4, 4, 5/5, 5, 4, 5, 4	50	34.5	Cytosolic Fe-S cluster assembly factor NUBP1	Homo sapiens
Q9Y6P5	SESN1,PA26,SEST1	2.15934	1.11059	2.34609e-08	11.834	4	31	3	4, 3, 3, 3, 4/3, 2, 3, 3, 3	36	56.6	Sestrin-1	Homo sapiens
O95486	SEC24A	2.14562	1.1014	6.95788e-22	8.69486	19	191	12	12, 18, 18, 17, 15/16, 16, 13, 17, 15	211	119.8	Protein transport protein Sec24A	Homo sapiens
Q7Z4Q2	HEATR3	2.14051	1.09795	7.49437e-21	8.10063	11	114	10	10, 11, 10, 11, 11/11, 9, 9, 8, 11	122	74.6	HEAT repeat-containing protein 3	Homo sapiens
Q7Z7F7	MRPL55,UNQ5835/PRO19675	2.13529	1.09443	0.00119635	27.2124	5	56	3	5, 4, 3, 4, 5/5, 5, 5, 5, 5	60	15.1	39S ribosomal protein L55, mitochondrial	Homo sapiens
Q96F07	CYFIP2,KIAA1168,PIR121	2.13066	1.0913	8.08359e-40	6.03845	23	261	21	21, 22, 22, 21, 22/22, 23, 21, 19, 20	279	148.4	Cytoplasmic FMR1-interacting protein 2	Homo sapiens
O00231	PSMD11	2.12882	1.09005	8.86236e-24	8.75469	24	300	22	22, 24, 23, 23, 23/20, 18, 21, 21, 20	339	47.5	26S proteasome non-ATPase regulatory subunit 11	Homo sapiens
Q5T1V6	DDX59,ZNHIT5	2.1284	1.08977	1.02766e-25	7.29682	14	145	11	12, 13, 13, 11, 12/12, 13, 13, 10, 10	165	68.8	Probable ATP-dependent RNA helicase DDX59	Homo sapiens
P78371	CCT2,99D8.1,CCTB	2.11203	1.07863	9.26526e-126	3.0924	47	609	40	41, 42, 44, 40, 43/42, 44, 40, 43, 42	708	57.5	T-complex protein 1 subunit beta	Homo sapiens
P49736	MCM2,BM28,CCNL1,CDCL1,KIAA0030	2.11049	1.07758	5.12982e-06	17.2582	4	38	3	3, 4, 4, 3, 4/4, 4, 4, 4, 4	40	101.9	DNA replication licensing factor MCM2	Homo sapiens
P27361	MAPK3,ERK1,PRKM3	2.09594	1.06759	8.02463e-19	6.66745	5	55	5	5, 5, 5, 5, 5/5, 5, 4, 4, 4	57	43.1	Mitogen-activated protein kinase 3	Homo sapiens
P16885	PLCG2	2.0949	1.06688	5.20524e-06	16.7884	4	34	3	3, 3, 4, 4, 4/3, 4, 3, 3, 3	34	147.9	1-phosphatidylinositol 4,5-bisphosphate phosphodiesterase gamma-2	Homo sapiens
Q2M389	KIAA1033	2.08917	1.06293	3.29076e-14	10.0326	9	79	5	5, 9, 9, 9, 8/9, 7, 8, 7, 8	87	136.4	WASH complex subunit 4	Homo sapiens
Q15645	TRIP13,PCH2	2.07419	1.05255	2.58838e-27	7.7078	18	229	15	17, 17, 15, 18, 18/17, 16, 16, 16, 16	244	48.6	Pachytene checkpoint protein 2 homolog	Homo sapiens
Q99714	HSD17B10,ERAB,HADH2,MRPP2,SCHAD,SDR5C1,XH98G2	2.07281	1.05159	8.88385e-48	5.16085	18	245	16	18, 17, 16, 17, 17/16, 17, 16, 17, 18	268	26.9	3-hydroxyacyl-CoA dehydrogenase type-2	Homo sapiens
Q9UBV8	PEF1,ABP32,UNQ1845/PRO3573	2.0668	1.0474	8.7025e-32	6.21885	13	153	11	11, 11, 13, 11, 12/7, 11, 13, 13, 10	185	30.4	Peflin	Homo sapiens
Q92905	COPS5,CSN5,JAB1	2.06669	1.04732	5.10484e-05	19.9026	4	36	3	4, 4, 3, 4, 4/4, 3, 4, 3, 3	40	37.6	COP9 signalosome complex subunit 5	Homo sapiens
P30048	PRDX3,AOP1	2.06277	1.04459	2.07865e-41	5.57345	15	215	13	15, 15, 15, 13, 15/14, 13, 13, 14, 15	235	27.7	Thioredoxin-dependent peroxide reductase, mitochondrial	Homo sapiens
Q8TEA1	NSUN6,NOPD1	2.05824	1.04141	6.11858e-47	5.04046	19	217	18	18, 19, 18, 18, 18/19, 17, 16, 19, 15	258	51.8	tRNA (cytosine(72)-C(5))-methyltransferase NSUN6	Homo sapiens
Q96S66	CLCC1,KIAA0761,MCLC	2.05656	1.04023	8.38488e-11	12.3586	7	76	5	6, 5, 7, 6, 7/3, 7, 6, 7, 6	85	62	Chloride channel CLIC-like protein 1	Homo sapiens
Q86YH6	PDSS2,C6orf210,DLP1	2.05607	1.03989	3.93383e-10	11.0814	5	42	4	4, 5, 5, 5, 5/4, 3, 4, 4, 3	45	44.1	All trans-polyprenyl-diphosphate synthase PDSS2	Homo sapiens
Q9Y2A7	NCKAP1,HEM2,KIAA0587,NAP1	2.0489	1.03485	6.60096e-86	3.88985	42	472	36	37, 38, 38, 36, 40/33, 36, 35, 35, 37	544	128.8	Nck-associated protein 1	Homo sapiens
Q9Y2Q9	MRPS28,MRPS35,HSPC007	2.04194	1.02994	1.31981e-10	11.5075	6	53	5	5, 6, 6, 5, 6/5, 6, 4, 5, 5	58	20.8	28S ribosomal protein S28, mitochondrial	Homo sapiens
Q05086	UBE3A,E6AP,EPVE6AP,HPVE6A	2.02992	1.02143	2.85048e-35	6.00415	16	178	13	13, 14, 15, 15, 15/16, 16, 14, 14, 13	206	100.7	Ubiquitin-protein ligase E3A	Homo sapiens
Q86W50	METTL16,METT10D	2.02384	1.01709	2.41285e-06	14.4694	3	25	3	3, 3, 3, 3, 3/2, 1, 2, 3, 2	28	63.6	RNA N6-adenosine-methyltransferase METTL16	Homo sapiens
Q13643	FHL3,SLIM2	2.01613	1.01159	0.000137579	20.1404	3	26	3	3, 3, 3, 3, 3/1, 3, 2, 3, 2	30	31.2	Four and a half LIM domains protein 3	Homo sapiens
Q06323	PSME1,IFI5111	2.01523	1.01094	2.16118e-43	5.27311	17	205	11	17, 16, 14, 11, 16/16, 15, 15, 17, 13	248	28.7	Proteasome activator complex subunit 1	Homo sapiens
Q9BRJ7	NUDT16L1,SDOS	2.01375	1.00988	2.05011e-41	5.94122	19	276	17	18, 19, 18, 17, 19/19, 19, 18, 18, 19	295	23.3	Tudor-interacting repair regulator protein	Homo sapiens
Q9H649	NSUN3,MSTP077,UG0651E06	2.01275	1.00916	1.2852e-17	6.34651	5	45	3	3, 5, 5, 4, 5/5, 5, 3, 5, 5	49	38.2	tRNA (cytosine(34)-C(5))-methyltransferase, mitochondrial	Homo sapiens
P50990	CCT8,C21orf112,CCTQ,KIAA0002	2.00931	1.0067	6.6175e-125	3.05597	46	574	38	45, 45, 45, 38, 42/38, 46, 40, 43, 39	640	59.6	T-complex protein 1 subunit theta	Homo sapiens
Q8TEX9	IPO4,IMP4B,RANBP4	2.0091	1.00655	3.28898e-26	6.96777	11	130	10	11, 11, 11, 10, 10/9, 9, 9, 10, 11	144	118.7	Importin-4	Homo sapiens
P49356	FNTB	2.00795	1.00572	2.2587e-11	10.4988	5	48	4	5, 5, 5, 4, 5/5, 5, 5, 5, 4	49	48.8	Protein farnesyltransferase subunit beta	Homo sapiens
P19784	CSNK2A2,CK2A2	2.00702	1.00505	3.06651e-24	7.35672	13	125	11	13, 11, 12, 13, 12/11, 10, 11, 11, 12	134	41.2	Casein kinase II subunit alpha'	Homo sapiens
Q86U90	YRDC,DRIP3,IRIP	2.0008	1.00058	4.10597e-29	6.56616	13	142	10	10, 12, 12, 11, 13/11, 13, 11, 11, 11	165	29.3	YrdC domain-containing protein, mitochondrial	Homo sapiens
